# Supplementary material for: Development and validation of a nomogram for predicting false negative IGRA results in pulmonary tuberculosis patients using propensity score matching
Source: PLoS One. 2025 Jul 2;20(7):e0327767. doi: 10.1371/journal.pone.0327767 (PMC12220989; doi:10.1371/journal.pone.0327767)
Supplement: S1 Table — (XLSX) [file pone.0327767.s001.xlsx]

## Sheet: Sheet1
Table S1 Balance Check for PSM Variables: Equal vs. Weighted Matching
Variable	Equal Matching (1:1, n=55)	Weighted Matching (IPW, n=110)	SMD (Equal)	SMD (Weighted)	P-value (Equal)	P-value (Weighted)
Age	65.84±14.74 vs 65.11±16.70	65.92±15.01 vs 65.23±16.35	0.05	0.04	0.809	0.812
Gender (Male)	46 (83.6%) vs 44 (80.0%)	90 (81.8%) vs 88 (80.0%)	0.09	0.05	0.621	0.735
BMI	20.01±3.24 vs 20.38±3.11	20.15±3.18 vs 20.30±3.05	0.12	0.05	0.534	0.703
Cough (Yes)	49 (89.1%) vs 48 (87.3%)	97 (88.2%) vs 96 (87.3%)	0.06	0.03	0.768	0.82
Sputum (Yes)	48 (87.3%) vs 48 (87.3%)	96 (87.3%) vs 96 (87.3%)	0	0	1	1
Hemoptysis (Yes)	4 (7.3%) vs 2 (3.6%)	6 (5.5%) vs 4 (3.6%)	0.15	0.09	0.401	0.527
Dyspnea (Yes)	24 (43.6%) vs 26 (47.3%)	50 (45.5%) vs 52 (47.3%)	0.07	0.04	0.702	0.78
Loss of appetite (Yes)	18 (32.7%) vs 18 (32.7%)	36 (32.7%) vs 36 (32.7%)	0	0	1	1
Fever (Yes)	27 (49.1%) vs 25 (45.5%)	52 (47.3%) vs 50 (45.5%)	0.07	0.04	0.702	0.78
