# Supplementary material for: Development and validation of a nomogram for predicting false negative IGRA results in pulmonary tuberculosis patients using propensity score matching
Source: PLoS One. 2025 Jul 2;20(7):e0327767. doi: 10.1371/journal.pone.0327767 (PMC12220989; doi:10.1371/journal.pone.0327767)
Supplement: S2 Table — (XLSX) [file pone.0327767.s002.xlsx]

## Sheet: Sheet1
Table S2 Propensity Score Estimation Model Output: Results from Logistic Regression Analysis
Variable	β	SE	Wald χ²	P value	OR	95%CI
						lower limit	upper limit
genders	0.178	0.48	0.137	0.712	1.194	0.466	3.062
age	0.02	0.011	3.174	0.075	1.02	0.998	1.043
BMI	-0.017	0.063	0.077	0.781	0.983	0.869	1.112
cough	-0.428	1.267	0.114	0.735	0.652	0.054	7.811
sputumproduction	0.289	1.216	0.057	0.812	1.335	0.123	14.474
hemoptysis	0.035	0.662	0.003	0.958	1.035	0.283	3.788
dyspnea	0.387	0.386	1.005	0.316	1.472	0.691	3.137
lossofappetite	0.358	0.401	0.795	0.373	1.431	0.651	3.142
fever	0.028	0.367	0.006	0.939	1.028	0.501	2.113
Intercept	-1.507	1.712	0.774	0.379	0.222
