# Supplementary material for: Development and validation of a nomogram for predicting false negative IGRA results in pulmonary tuberculosis patients using propensity score matching
Source: PLoS One. 2025 Jul 2;20(7):e0327767. doi: 10.1371/journal.pone.0327767 (PMC12220989; doi:10.1371/journal.pone.0327767)
Supplement: S3 Table — (XLSX) [file pone.0327767.s003.xlsx]

## Sheet: Sheet1
groups	ID	genders	age	BMI	cough	sputum production	hemoptysis	dyspnea	loss of appetite	fever	smoking history	alcohol consumption history	pulmonary cavitation	diabetes mellitus	hypertension	chronic lung diseases	WBC	NEUT	LYM	RBC	HGB	PLT	ALB	CRP	NLR	PLR	PSM	NEWID
0	64	1	87	21.4844	1	1	0	0	1	1	0	1	0	0	0	0	6.88	3.68	1.94	3.8	119	333	32.2	67.9	1.89691	171.649	0.57438
0	65	0	81	20.8889	1	1	0	1	0	1	0	0	0	0	0	0	7.38	5.74	0.88	3.5	96	320	30.7	215.1	6.52273	363.636	0.51007
0	66	1	78	19.721	1	1	0	1	0	1	0	0	0	1	0	0	5.48	2.69	1.85	4.2	120	243	32.6	84	1.45405	131.351	0.5443
0	67	1	72	16.5289	1	1	0	1	0	1	0	0	0	0	0	0	6.24	5.6	0.43	4.1	117	232	29	132.3	13.0233	539.535	0.52802
0	68	0	64	22.8928	1	1	0	0	0	1	0	0	0	1	1	0	6.87	4.5	1.71	4.1	126	370	42.4	19.9	2.63158	216.374	0.32631
0	69	0	36	23.634	0	0	0	1	0	1	0	0	0	0	0	0	6.41	4.62	1.06	3.8	110	345	37.8	3.3	4.35849	325.472	0.31495
0	70	1	35	20.984	1	1	0	1	1	1	1	1	0	0	0	0	6.22	4.04	0.93	4.3	129	276	40.2	139.5	4.34409	296.774	0.41222
0	71	1	67	25.2493	1	1	0	1	0	1	0	0	1	1	1	0	13.68	10.79	2.12	4.2	134	271	27.4	82.7	5.08962	127.83	0.46481
0	72	1	77	20.3125	1	1	0	1	0	0	1	0	0	0	0	0	6.16	4.15	0.8	3.3	100	245	32.1	58.2	5.1875	306.25	0.52977
0	73	1	59	19.5918	1	1	0	0	0	1	1	0	1	0	0	0	9.78	7.38	1.14	3.9	104	433	35	86.6	6.47368	379.825	0.35647
0	74	1	43	17.6471	1	1	0	0	0	1	1	1	0	0	0	0	15.36	12.93	0.98	2.5	81	611	26.9	182.9	13.1939	623.469	0.29319
0	75	1	81	23.1834	1	1	0	0	1	0	0	0	1	0	1	0	4.44	2.96	1.19	3.3	110	260	24.8	51.7	2.48739	218.487	0.53022
0	76	1	27	23.3887	1	1	0	0	0	0	1	0	0	0	0	0	10.32	5.42	3.69	4.7	141	251	42.2	9.7	1.46883	68.0217	0.20897
0	77	0	76	21.4844	0	0	0	0	0	0	0	0	1	0	0	0	3.05	1.1	1.65	3.3	111	133	37.6	1.3	0.666667	80.6061	0.41422
0	78	1	48	18.2099	1	1	0	0	0	1	1	1	0	0	0	0	13.34	10.55	1.81	3.5	113	302	38.2	73.4	5.82873	166.851	0.31243
0	79	1	66	21.6041	1	1	0	1	0	1	0	0	1	0	1	0	7.81	5.8	1.23	3.4	120	184	33.9	125.6	4.71545	149.593	0.47563
0	80	1	55	20.202	1	1	0	0	0	0	1	1	1	0	0	0	8.18	5.65	1.63	4.4	131	275	39.3	14.8	3.46626	168.712	0.32958
0	81	0	61	20.7031	1	1	0	1	0	0	0	0	0	0	0	1	7.76	6.39	0.78	3.8	109	226	32.7	59.2	8.19231	289.744	0.40412
0	82	0	17	18.9292	1	1	1	0	0	0	0	0	1	0	0	0	7.4	5.28	1.49	3.8	116	320	38	7.5	3.54362	214.765	0.16823
0	83	1	56	21.6049	1	1	1	1	0	0	1	1	1	0	0	0	5.89	4	1.11	3.6	118	238	36.3	11.8	3.6036	214.414	0.42732
0	84	1	55	21.6333	1	1	0	1	1	1	0	0	0	0	0	1	7.4	4.98	1.4	3.6	120	304	39.6	75.3	3.55714	217.143	0.50945
0	85	1	18	20.0796	1	1	0	1	0	1	0	0	0	0	0	0	7.43	5.67	1.16	1.9	66	143	34.3	23.2	4.88793	123.276	0.26108
0	86	1	60	22.8928	1	1	0	0	0	0	1	1	1	1	0	0	8.16	5.28	2.01	4.3	137	164	38.8	13.5	2.62687	81.592	0.34163
0	87	0	75	22.0741	1	1	0	1	0	0	0	0	0	0	0	1	4.94	2.67	1.54	3.6	117	244	37.5	2.5	1.73377	158.442	0.46767
0	88	1	51	23.8367	1	1	0	0	0	1	1	1	0	0	0	0	6.33	4.92	0.88	3.2	112	316	38.4	83	5.59091	359.091	0.30441
0	89	1	61	25.7117	1	1	0	0	0	0	0	1	0	1	0	0	8.59	7.09	0.73	4.4	131	273	38.2	44.5	9.71233	373.973	0.33513
0	90	1	51	16.3304	1	1	0	0	0	1	1	1	0	0	0	0	6.21	3.81	1.83	3.4	98	296	30.7	28.1	2.08197	161.749	0.33284
0	91	1	69	27.6817	0	0	0	0	0	0	1	1	0	1	1	0	14.58	11.57	1.37	4.3	145	175	43.3	10.2	8.44526	127.737	0.39687
0	92	1	46	23.6614	1	1	0	1	0	1	0	1	0	1	0	0	11.66	7.45	1.98	4.6	122	428	33.8	105.3	3.76263	216.162	0.36879
0	93	1	67	25.0995	1	1	0	0	0	1	1	0	1	0	0	0	5.98	3.42	1.88	4.9	148	392	42.4	2.1	1.81915	208.511	0.37162
0	94	0	88	16.4444	1	1	0	0	0	1	0	0	0	0	1	0	6.47	4.24	0.75	3	86	140	30.1	54.5	5.65333	186.667	0.46812
0	95	1	55	22.6757	0	0	0	0	0	0	0	0	0	1	0	0	9	5.06	2.26	4	112	350	38.2	65.1	2.23894	154.867	0.35117
0	96	1	26	23.6713	0	0	0	0	0	0	0	0	0	0	0	0	6.36	3.85	1.76	4.3	143	257	46	5.7	2.1875	146.023	0.22847
0	97	1	52	22.2656	1	1	0	0	1	0	1	1	0	0	0	0	7.87	5.27	1.45	2.8	91	204	22.9	147.8	3.63448	140.69	0.38968
0	98	1	81	16.6933	1	1	0	1	1	0	0	0	1	1	0	1	9.77	7.75	0.65	4	116	339	35	219.2	11.9231	521.538	0.65049
0	99	0	16	21.4533	1	0	0	0	0	0	0	0	1	0	0	0	6.15	3.47	2.14	4.1	122	284	46	1.1	1.6215	132.71	0.12066
0	100	1	74	16.5289	1	1	0	0	1	0	0	0	1	1	0	0	6.08	4.69	0.71	4.1	110	310	34.7	14.9	6.60563	436.62	0.52393
0	101	1	73	17.301	1	1	0	1	1	1	1	1	1	0	0	0	7.94	5.76	1.36	3.5	106	330	28.2	104.8	4.23529	242.647	0.61702
0	102	1	71	23.5556	1	1	0	0	1	0	1	0	1	0	0	0	6.11	4.05	1.46	4	119	299	38.4	31.6	2.77397	204.795	0.47815
0	103	0	82	18.1787	1	1	0	1	0	0	0	0	1	0	1	1	7.91	5.65	1.62	4.1	127	332	40.4	15	3.48765	204.938	0.51995
0	104	0	43	19.8791	0	0	0	0	0	0	0	0	0	0	0	0	4.92	3.25	1.27	3.9	126	282	45.5	0.6	2.55906	222.047	0.2719
0	105	1	35	22.0522	1	1	1	0	0	0	1	0	0	0	0	0	8.2	4.16	2.98	3.7	114	162	40.3	4.6	1.39597	54.3624	0.24757
0	106	1	17	20.0617	1	0	0	0	0	1	0	0	0	0	0	0	8.39	4.1	3.46	4.9	145	307	42.7	5.1	1.18497	88.7283	0.1498
0	107	1	79	15.5709	1	1	0	1	0	1	0	0	0	0	0	1	4.08	2.54	0.86	3.2	109	319	31	46.1	2.95349	370.93	0.56716
0	108	1	73	23.8751	1	1	0	0	0	0	1	0	0	0	0	0	4.96	3.03	1.51	3.9	129	125	38	6.4	2.00662	82.7815	0.39876
0	109	1	84	14.8789	1	1	0	0	0	0	0	1	0	0	0	0	7.24	5.54	0.52	4.1	122	379	27.5	82.6	10.6538	728.846	0.49213
0	110	0	82	21.2279	1	1	0	0	0	0	0	0	0	0	0	0	5.14	3.47	1.33	3.6	108	147	44.1	9.8	2.60902	110.526	0.4109
0	111	1	62	22.4059	0	0	0	0	0	0	1	1	0	0	1	0	8.57	4.46	2.98	4.4	151	321	45.5	1.7	1.49664	107.718	0.38513
0	112	1	77	20	1	1	0	0	0	0	0	1	0	0	0	0	8.12	6.76	0.68	3.6	101	269	34.1	40.2	9.94118	395.588	0.43481
0	113	1	56	16.1059	1	1	0	1	1	1	0	0	0	0	0	0	6.95	4.85	1.14	3.7	102	600	31.3	95.5	4.25439	526.316	0.53854
0	114	1	47	20.3125	1	1	0	0	0	1	1	0	1	1	0	0	11.44	8.96	1.68	4.3	139	389	41.7	53.8	5.33333	231.548	0.30035
0	115	1	81	16.0156	1	1	0	1	1	0	1	1	1	0	0	0	6.52	5.29	0.59	3.1	97	298	30.8	31	8.9661	505.085	0.65317
0	116	1	60	18.5901	1	1	0	0	0	1	0	0	1	1	0	0	5.57	3.55	1.4	4	115	293	39.1	2.9	2.53571	209.286	0.36516
0	117	1	74	20.4294	1	1	0	0	0	1	1	1	0	0	0	0	5.88	3.67	1.65	3.3	106	152	38.1	10.3	2.22424	92.1212	0.42497
0	118	1	60	19.5312	1	1	1	0	0	0	0	0	0	0	0	0	4.55	2.27	1.28	3.6	114	156	36.4	8.3	1.77344	121.875	0.36291
0	119	1	73	18.3768	1	1	0	1	1	1	1	1	0	0	1	0	4.1	3.07	0.79	1.3	47	114	36	1.1	3.88608	144.304	0.61258
0	120	1	53	15.0597	1	1	0	1	1	1	1	1	1	0	0	0	6.47	3.58	1.86	3.3	111	362	35.8	58.7	1.92473	194.624	0.528
0	121	1	70	17.4191	1	1	0	1	0	0	1	1	1	0	0	1	6.18	3.04	1.93	4.1	124	271	34.1	34.6	1.57513	140.415	0.50708
0	122	1	53	22.9819	1	1	0	1	1	1	1	0	0	0	0	0	18.78	14.97	1.73	4.3	136	231	36.3	329.1	8.65318	133.526	0.49347
0	123	1	81	26.6389	1	1	0	0	1	0	1	0	1	1	1	1	6.6	4.23	1.57	4.3	132	128	47.3	2.5	2.69427	81.5287	0.51517
0	124	0	76	24.7325	1	1	0	0	0	1	0	0	0	0	0	0	5.06	3.48	0.87	3.2	91	320	30	102.3	4	367.816	0.3741
0	125	1	68	21.1927	1	1	0	0	0	1	1	1	1	0	0	0	9.63	6.72	1.13	4.3	128	324	34.2	102.5	5.9469	286.726	0.39248
0	126	1	20	19.0311	0	0	0	0	0	0	0	0	0	0	0	0	7.21	5.36	1.27	3.9	126	239	44.4	1.2	4.22047	188.189	0.22147
0	127	1	68	19.6927	0	0	0	0	0	0	0	0	0	1	0	0	6.17	2.36	3.34	4.4	140	178	41.9	0.7	0.706587	53.2934	0.42573
0	128	1	72	19.9481	1	1	0	0	0	0	1	1	0	0	1	0	5.87	2.81	1.65	4.2	107	196	34	3.6	1.70303	118.788	0.4104
0	129	1	49	16.955	1	1	0	1	1	0	1	1	0	0	0	1	6.27	3.78	1.68	3.8	118	461	31.5	5.4	2.25	274.405	0.49259
0	130	1	75	19.4674	1	1	0	0	1	1	1	0	1	0	1	0	5.32	4.13	0.8	3.2	105	282	34.9	17	5.1625	352.5	0.52314
0	131	1	83	19.8347	1	1	0	0	0	0	1	1	0	0	0	0	3.94	2.47	0.86	4.3	133	192	43.8	3.2	2.87209	223.256	0.46551
0	132	1	15	16.4121	0	0	1	0	0	0	0	0	0	0	0	0	4.24	2	1.72	4.6	137	238	44.2	2.9	1.16279	138.372	0.21793
0	133	1	84	20.7157	1	1	0	1	0	0	0	0	0	0	1	0	3.47	2.33	0.67	3.2	100	192	33.2	89	3.47761	286.567	0.56305
0	134	1	58	21.8871	0	0	1	0	1	0	1	1	0	0	0	0	6.28	3.52	2.23	4.3	129	142	44.2	3.2	1.57848	63.6771	0.46335
0	135	0	81	20	1	1	0	0	0	0	0	0	0	0	0	0	6.85	3.56	2.66	4.2	125	434	37.1	13.2	1.33835	163.158	0.4112
0	136	1	55	15.5709	1	1	0	1	1	0	1	1	0	0	0	1	3.92	2.37	0.81	3.2	82	500	29.6	5.6	2.92593	617.284	0.52889
0	137	1	40	22.7583	1	1	1	0	1	1	1	1	1	0	0	0	9.06	6.36	1.89	4.8	141	341	38.4	3.3	3.36508	180.423	0.34592
0	138	1	78	16.4062	1	1	0	0	0	1	1	1	0	1	0	0	4.08	3.34	0.45	3.1	96	191	25.8	47.2	7.42222	424.444	0.46222
0	139	1	59	17.782	1	1	0	1	1	0	1	1	1	0	0	0	7.59	5.51	0.77	3.9	130	258	31	120	7.15584	335.065	0.53939
0	140	0	87	16.0037	1	1	0	0	1	1	0	1	1	0	1	0	9.16	6.79	1.56	3	88	410	22.2	84.3	4.35256	262.821	0.55425
0	141	1	64	27.3356	1	0	0	0	0	0	1	1	0	1	0	0	5.34	3.19	1.63	4.2	132	213	39.3	3	1.95706	130.675	0.28053
0	142	1	86	19.0311	1	1	1	0	0	0	1	1	1	0	0	0	3.57	2.4	0.66	3.8	101	197	29.8	34.4	3.63636	298.485	0.49277
0	143	1	48	23.1481	1	0	0	0	0	0	1	1	0	0	1	0	4.81	2.7	1.49	5.6	179	138	50.2	1.9	1.81208	92.6174	0.23292
1	1	1	45	23.9869	1	1	0	1	0	0	1	1	0	0	0	0	8.3	4.44	2.68	3.9	119	346	41.6	3.9	1.65672	129.104	0.35636	92
1	2	1	80	17.6471	1	1	0	0	1	1	0	0	1	1	0	0	7.16	5.91	0.6	3.5	99	365	28.5	181.4	9.85	608.333	0.5561	113
1	3	0	56	19.4674	1	1	0	1	0	0	0	0	0	0	0	0	1.17	0.58	0.58	2.5	75	121	39.5	129.7	1	208.621	0.38515	93
1	4	1	80	17.2584	1	1	0	1	1	1	1	1	0	0	0	0	8.58	7.83	0.47	3.2	97	298	24.3	217.8	16.6596	634.043	0.65
1	5	1	47	27.6817	1	1	1	0	0	0	0	0	0	0	1	0	8.53	6.6	1.52	4.8	156	258	45.5	2.2	4.34211	169.737	0.27537	74
1	6	1	76	20.8889	1	1	0	1	0	0	0	0	1	0	0	1	6.28	4.77	0.55	4.5	129	292	30	64.5	8.67273	530.909	0.52222	121
1	7	1	69	21.0938	0	0	0	0	0	1	0	0	0	0	1	0	8.55	6.35	0.97	3.7	112	157	36.7	18.3	6.54639	161.856	0.43153	77
1	8	1	80	19.3772	1	1	0	1	0	1	1	1	0	0	1	0	6.54	3.69	2.02	4.1	123	132	39.8	81.1	1.82673	65.3465	0.55578	139
1	9	1	82	16.955	1	1	1	0	1	0	0	0	0	0	0	0	12.16	10.35	0.95	3.7	112	246	38.2	15.5	10.8947	258.947	0.57067
1	10	1	71	16.1616	1	1	0	0	0	0	1	1	1	0	0	0	11.13	8.5	1.17	3.3	100	483	29.7	100.5	7.26496	412.821	0.42155	83
1	11	1	77	16.3265	1	1	0	0	1	1	0	0	0	0	0	0	4.17	2.63	0.99	4.4	120	344	31.7	18.6	2.65657	347.475	0.54682	136
1	12	1	69	19.5312	1	1	0	1	1	0	1	0	0	0	0	1	9.05	6.93	1.42	4.6	133	218	40.4	2.1	4.88028	153.521	0.58159
1	13	0	60	30.2978	1	1	0	0	0	0	0	0	0	0	0	0	5.32	3.16	1.75	4.1	115	198	40.1	2.9	1.80571	113.143	0.27631	85
1	14	1	81	21.1553	1	1	0	0	0	0	0	0	0	0	0	1	5.68	3.27	1.52	3.7	113	303	33.4	79.5	2.15132	199.342	0.44977	87
1	15	1	65	26.7229	1	1	0	0	0	0	1	1	1	1	0	0	6.43	3.62	2.15	4.5	141	267	33.2	10	1.68372	124.186	0.34935	80
1	16	1	75	14.5159	0	0	0	0	0	1	1	1	0	0	0	0	8.92	7.95	0.28	3.1	100	58	32.4	153.6	28.3929	207.143	0.49009	79
1	17	1	78	19.721	1	1	0	1	1	1	0	1	0	0	1	0	9.02	6.91	1.52	4.2	131	279	31.2	9.2	4.54605	183.553	0.63081	98
1	18	1	76	23.1084	1	1	0	1	0	0	0	0	0	1	0	0	6.71	4.05	1.58	4.2	131	279	31.2	9.2	2.56329	176.582	0.51255	100
1	19	1	71	18.2899	1	1	0	1	0	1	1	0	1	0	0	1	12.94	10.24	2.07	4	134	221	40.7	5	4.94686	106.763	0.51531	123
1	20	1	55	25.2493	0	0	0	0	0	0	1	1	0	1	1	0	11.33	8.87	1.75	4.9	148	233	37.6	2	5.06857	133.143	0.34101	89
1	21	1	82	20.4294	1	1	0	1	0	1	1	1	0	1	0	1	13.18	11.22	1.01	4.4	135	410	25.6	64.2	11.1089	405.941	0.56121	140
1	22	1	79	17.9931	0	0	0	0	0	1	1	0	1	0	0	0	5.69	3.97	1.53	3.7	118	103	29	80.5	2.59477	67.3203	0.49511	84
1	23	1	53	18.937	1	1	0	0	0	0	1	1	1	0	0	0	8.86	5.68	2.08	4.2	126	459	42.2	40.2	2.73077	220.673	0.32555	78
1	24	0	37	19.5312	1	1	0	0	0	1	0	0	0	0	0	0	9.4	7.69	1.01	3.6	94	314	37.6	16.5	7.61386	310.891	0.22943	96
1	25	0	75	18.7652	0	0	0	0	0	0	0	0	0	0	0	1	5.01	3.06	1.15	3.6	98	475	32.2	7.8	2.66087	413.043	0.42085	127
1	26	1	78	19.1001	1	1	0	1	1	0	0	0	0	0	0	1	19.92	19.38	0.1	5.4	152	160	44.2	283.7	193.8	1600	0.62682	101
1	27	0	71	23.1247	1	1	0	1	0	1	0	0	1	0	1	0	6.9	4.26	1.91	3.4	98	248	34.8	51.3	2.23037	129.843	0.44999	131
1	28	1	59	21.9525	1	1	0	1	0	0	0	0	0	0	0	0	7.64	4.05	1.98	3.5	114	257	32.8	22.3	2.04545	129.798	0.43219	112
1	29	1	25	14.5329	1	1	0	1	1	1	1	0	1	0	0	0	7.99	7.49	0.31	3.4	93	283	29.8	226.6	24.1613	912.903	0.39075	91
1	30	0	83	17.1468	1	1	0	1	1	0	0	0	0	0	0	0	11.89	8.93	2.19	4.1	120	186	28.1	3.5	4.07763	84.9315	0.61683
1	31	1	89	19.0311	1	1	0	0	1	0	0	0	0	1	0	0	11.48	10.24	0.92	4.4	131	101	30.8	215	11.1304	109.783	0.58784
1	32	1	49	22.2222	1	1	0	1	1	0	0	1	0	1	0	0	11.55	10.53	0.67	5.8	113	166	32.2	195.3	15.7164	247.761	0.46964	134
1	33	1	79	17.9931	1	1	0	0	1	1	0	0	1	0	1	1	10.04	9.38	0.49	3.2	96	208	28	312.1	19.1429	424.49	0.54962	66
1	34	1	74	22.4059	1	1	0	0	0	1	0	0	0	0	1	0	5.76	4.32	0.78	3.7	122	324	27.5	121.9	5.53846	415.385	0.41656	108
1	35	1	46	15.8079	1	1	0	1	1	0	1	1	1	0	0	1	9.63	8.19	0.74	2.5	66	975	24.6	182.1	11.0676	1317.57	0.48245	71
1	36	0	68	23.4375	1	1	1	0	1	0	0	0	1	1	0	0	9.53	8.37	0.51	4.3	118	260	36.8	72.4	16.4118	509.804	0.42828	110
1	37	1	78	20.6434	1	1	0	0	1	0	1	1	1	1	1	1	9.26	7.58	0.81	4.5	122	165	37.5	21.4	9.35802	203.704	0.52617	103
1	38	1	57	18.2563	1	1	0	0	1	1	1	1	1	0	1	0	9.72	6.8	1.4	5.4	143	433	41.5	116.9	4.85714	309.286	0.43788	117
1	39	1	68	16.901	1	1	0	0	1	1	1	1	0	1	0	1	7.44	5.59	0.91	3.4	103	242	31.5	77.5	6.14286	265.934	0.49901	65
1	40	1	79	17.4191	1	1	1	1	1	0	1	0	0	0	0	0	14.4	12.99	0.45	5.3	128	266	33.9	160	28.8667	591.111	0.64629	115
1	41	1	72	19.9594	1	1	0	0	0	1	1	1	0	0	0	0	4.46	2.96	1.12	3.3	1.5	239	36.3	2.4	2.64286	213.393	0.41712	70
1	42	1	71	19.8177	1	1	0	1	1	1	0	1	1	0	0	1	5.66	4.8	0.27	4.3	138	200	33.4	148.9	17.7778	740.741	0.59691	119
1	43	1	85	17.9688	1	1	0	1	0	1	1	1	0	0	0	0	9.8	7.99	0.88	4.1	119	216	30.9	48.2	9.07955	245.455	0.58652	64
1	44	1	42	20.9572	1	1	0	0	0	0	1	0	0	0	0	0	7.77	5.4	1.81	3.5	117	161	42.1	1.6	2.98343	88.9503	0.27174	104
1	45	1	60	18.7305	1	1	0	1	1	0	1	1	1	0	0	0	9.27	7.77	0.44	3.1	81	367	32.1	157.2	17.6591	834.091	0.54029	75
1	46	0	81	17.7096	0	0	0	0	0	1	0	0	0	0	0	0	13.82	11.65	1.17	4.1	123	423	26	238.7	9.95726	361.538	0.46213	102
1	47	1	78	19.0311	1	1	0	1	1	0	1	1	1	1	0	1	1.6	1.49	0.08	2.7	90	50	23.8	309	18.625	625	0.6271
1	48	1	71	19.3772	1	1	0	1	0	1	0	0	0	0	0	1	5.9	3.75	1.49	4.2	130	290	42.1	1.3	2.51678	194.631	0.51057	67
1	49	0	89	20.8292	1	1	0	0	0	1	0	0	0	0	0	0	13.75	12.68	0.56	3.5	96	368	27.5	243.6	22.6429	657.143	0.45413	94
1	50	1	25	16.598	1	1	0	1	0	0	1	0	0	0	0	0	8.37	5.43	1.06	4.5	125	406	34.1	69.6	5.12264	383.019	0.29606	69
1	51	1	63	15.8079	1	1	0	1	1	0	0	0	0	0	0	0	20.47	18.77	0.57	4.5	116	676	29.4	140.6	32.9298	1185.96	0.56786	107
1	52	1	61	17.0068	1	1	0	1	1	1	1	1	0	1	0	1	15.43	14.73	0.35	4.5	127	359	35.1	405	42.0857	1025.71	0.55964	133
1	53	1	44	24.0569	1	0	0	0	0	0	0	0	0	0	0	0	5.07	2.79	1.69	4.5	149	137	48.5	3.2	1.65089	81.0651	0.2161	76
1	54	1	68	20.6905	1	1	0	0	0	1	0	0	1	1	1	0	5.76	3.88	0.73	4	112	252	36.4	136.7	5.31507	345.205	0.39457	81
1	55	1	68	21.9671	1	1	0	0	0	0	1	0	1	1	0	0	5.46	4.23	0.7	3.9	108	179	33.4	11.9	6.04286	255.714	0.38265	97
1	56	1	75	18.6667	1	1	0	1	1	1	0	0	0	0	0	0	7.67	5.39	1.02	3.9	124	394	33.3	128.2	5.28431	386.275	0.62093
1	57	1	65	24.4898	1	1	0	0	0	0	1	1	1	1	0	0	9.63	8.46	0.62	3.9	114	404	32.8	29.2	13.6452	651.613	0.35825	73
1	58	1	58	19.5918	1	1	1	0	0	0	1	1	0	0	0	0	8.91	5.77	1.86	4	133	273	38.1	47.3	3.10215	146.774	0.35339	86
1	59	1	63	19.3772	1	1	0	1	0	1	1	0	0	0	0	0	17.61	10.43	0.97	4	113	85	36.8	10.6	10.7526	87.6289	0.47021	138
1	60	1	79	19.4674	0	0	0	1	1	1	1	1	1	0	0	0	6.89	5.82	0.47	4	116	256	35.4	29	12.383	544.681	0.66811
1	61	1	54	21.2245	1	1	0	0	0	1	1	0	1	1	0	0	15.69	12.3	1.25	3.8	109	417	32.6	269.8	9.84	333.6	0.32735	68
1	62	0	84	15.8169	1	1	0	1	0	0	0	0	1	1	0	1	6.32	4.23	1.47	3.5	107	284	36.7	0.4	2.87755	193.197	0.54028	120
1	63	1	78	17.301	1	1	0	0	1	1	1	1	1	0	0	1	7	5.77	0.98	4.2	119	212	29.7	228.3	5.88776	216.327	0.54761	72
