# Supplementary material for: Development and validation of a nomogram for predicting false negative IGRA results in pulmonary tuberculosis patients using propensity score matching
Source: PLoS One. 2025 Jul 2;20(7):e0327767. doi: 10.1371/journal.pone.0327767 (PMC12220989; doi:10.1371/journal.pone.0327767)
Supplement: S4 Table — (XLSX) [file pone.0327767.s004.xlsx]

## Sheet: 匹配后（55例）
groups	ID	genders	age	BMI	cough	sputum production	hemoptysis	dyspnea	loss of appetite	fever	smoking history	alcohol consumption history	pulmonary cavitation	diabetes mellitus	hypertension	chronic lung diseases	WBC	NEUT	LYM	RBC	HGB	PLT	ALB	CRP	NLR	PLR
1	1	1	45	23.9869	1	1	0	1	0	0	1	1	0	0	0	0	8.3	4.44	2.68	4.3	119	346	30.8	3.9	1.65672	129.104
1	2	1	80	17.6471	1	1	0	0	1	1	0	0	1	1	0	0	7.16	5.91	0.6	4	99	365	23.8	181.4	9.85	608.333
1	3	0	56	19.4674	1	1	0	1	0	0	0	0	0	0	0	0	1.17	0.58	0.58	4.3	75	121	32.2	129.7	1	208.621
1	5	1	47	27.6817	1	1	1	0	0	0	0	0	0	0	1	0	8.53	6.6	1.52	3.6	156	258	33.4	2.2	4.34211	169.737
1	6	1	76	20.8889	1	1	0	1	0	0	0	0	1	0	0	1	6.28	4.77	0.55	3.2	129	292	36.4	64.5	8.67273	530.909
1	7	1	69	21.0938	0	0	0	0	0	1	0	0	0	0	1	0	8.55	6.35	0.97	4	112	157	31.2	18.3	6.54639	161.856
1	8	1	80	19.3772	1	1	0	1	0	1	1	1	0	0	1	0	6.54	3.69	2.02	3.3	123	132	29.7	81.1	1.82673	65.3465
1	10	1	71	16.1616	1	1	0	0	0	0	1	1	1	0	0	0	11.13	8.5	1.17	3.6	100	483	32.2	100.5	7.26496	412.821
1	11	1	77	16.3265	1	1	0	0	1	1	0	0	0	0	0	0	4.17	2.63	0.99	3.1	120	344	32.6	18.6	2.65657	347.475
1	13	0	60	30.2978	1	1	0	0	0	0	0	0	0	0	0	0	5.32	3.16	1.75	4.3	115	198	32.2	2.9	1.80571	113.143
1	14	1	81	21.1553	1	1	0	0	0	0	0	0	0	0	0	1	5.68	3.27	1.52	3.5	113	303	32.8	79.5	2.15132	199.342
1	15	1	65	26.7229	1	1	0	0	0	0	1	1	1	1	0	0	6.43	3.62	2.15	4.4	141	267	37.6	10	1.68372	124.186
1	16	1	75	14.5159	0	0	0	0	0	1	1	1	0	0	0	0	8.92	7.95	0.28	4.3	100	58	30.7	153.6	28.3929	207.143
1	17	1	78	19.721	1	1	0	1	1	1	0	1	0	0	1	0	9.02	6.91	1.52	3.6	131	279	36.8	9.2	4.54605	183.553
1	18	1	76	23.1084	1	1	0	1	0	0	0	0	0	1	0	0	6.71	4.05	1.58	4.1	131	279	37.5	9.2	2.56329	176.582
1	19	1	71	18.2899	1	1	0	1	0	1	1	0	1	0	0	1	12.94	10.24	2.07	4.7	134	221	33.4	5	4.94686	106.763
1	20	1	55	25.2493	0	0	0	0	0	0	1	1	0	1	1	0	11.33	8.87	1.75	4.3	148	233	29.8	2	5.06857	133.143
1	21	1	82	20.4294	1	1	0	1	0	1	1	1	0	1	0	1	13.18	11.22	1.01	3.3	135	410	24.5	64.2	11.1089	405.941
1	22	1	79	17.9931	0	0	0	0	0	1	1	0	1	0	0	0	5.69	3.97	1.53	3.5	118	103	37.6	80.5	2.59477	67.3203
1	23	1	53	18.937	1	1	0	0	0	0	1	1	1	0	0	0	8.86	5.68	2.08	4.1	126	459	31.2	40.2	2.73077	220.673
1	24	0	37	19.5312	1	1	0	0	0	1	0	0	0	0	0	0	9.4	7.69	1.01	3.9	94	314	27.5	16.5	7.61386	310.891
1	25	0	75	18.7652	0	0	0	0	0	0	0	0	0	0	0	1	5.01	3.06	1.15	3.8	98	475	32.8	7.8	2.66087	413.043
1	26	1	78	19.1001	1	1	0	1	1	0	0	0	0	0	0	1	19.92	19.38	0.1	3.3	152	160	31.1	283.7	193.8	1600
1	27	0	71	23.1247	1	1	0	1	0	1	0	0	1	0	1	0	6.9	4.26	1.91	2.8	98	248	38.1	51.3	2.23037	129.843
1	28	1	59	21.9525	1	1	0	1	0	0	0	0	0	0	0	0	7.64	4.05	1.98	3.3	114	257	26	22.3	2.04545	129.798
1	29	1	25	14.5329	1	1	0	1	1	1	1	0	1	0	0	0	7.99	7.49	0.31	3.6	93	283	28.1	226.6	24.1613	912.903
1	32	1	49	22.2222	1	1	0	1	1	0	0	1	0	1	0	0	11.55	10.53	0.67	4.3	113	166	35.4	195.3	15.7164	247.761
1	33	1	79	17.9931	1	1	0	0	1	1	0	0	1	0	1	1	10.04	9.38	0.49	4.9	96	208	39.5	312.1	19.1429	424.49
1	34	1	74	22.4059	1	1	0	0	0	1	0	0	0	0	1	0	5.76	4.32	0.78	3.8	122	324	32.1	121.9	5.53846	415.385
1	35	1	46	15.8079	1	1	0	1	1	0	1	1	1	0	0	1	9.63	8.19	0.74	3.6	66	975	29.7	182.1	11.0676	1317.57
1	36	0	68	23.4375	1	1	1	0	1	0	0	0	1	1	0	0	9.53	8.37	0.51	3.9	118	260	32.1	72.4	16.4118	509.804
1	37	1	78	20.6434	1	1	0	0	1	0	1	1	1	1	1	1	9.26	7.58	0.81	3.1	122	165	36.3	21.4	9.35802	203.704
1	38	1	57	18.2563	1	1	0	0	1	1	1	1	1	0	1	0	9.72	6.8	1.4	3	143	433	34.1	116.9	4.85714	309.286
1	39	1	68	16.901	1	1	0	0	1	1	1	1	0	1	0	1	7.44	5.59	0.91	3.7	103	242	28.5	77.5	6.14286	265.934
1	40	1	79	17.4191	1	1	1	1	1	0	1	0	0	0	0	0	14.4	12.99	0.45	4.1	128	266	27.5	160	28.8667	591.111
1	41	1	72	19.9594	1	1	0	0	0	1	1	1	0	0	0	0	4.46	2.96	1.12	3.9	115	239	39.8	2.4	2.64286	213.393
1	42	1	71	19.8177	1	1	0	1	1	1	0	1	1	0	0	1	5.66	4.8	0.27	3.8	138	200	29.4	148.9	17.7778	740.741
1	43	1	85	17.9688	1	1	0	1	0	1	1	1	0	0	0	0	9.8	7.99	0.88	4.6	119	216	31.6	48.2	9.07955	245.455
1	44	1	42	20.9572	1	1	0	0	0	0	1	0	0	0	0	0	7.77	5.4	1.81	4.3	117	161	33.4	1.6	2.98343	88.9503
1	45	1	60	18.7305	1	1	0	1	1	0	1	1	1	0	0	0	9.27	7.77	0.44	4.4	81	367	33.2	157.2	17.6591	834.091
1	46	0	81	17.7096	0	0	0	0	0	1	0	0	0	0	0	0	13.82	11.65	1.17	3.5	123	423	31.5	238.7	9.95726	361.538
1	48	1	71	19.3772	1	1	0	1	0	1	0	0	0	0	0	1	5.9	3.75	1.49	2.5	130	290	24.3	1.3	2.51678	194.631
1	49	0	89	20.8292	1	1	0	0	0	1	0	0	0	0	0	0	13.75	12.68	0.56	4.2	96	368	28	243.6	22.6429	657.143
1	50	1	25	16.598	1	1	0	1	0	0	1	0	0	0	0	0	8.37	5.43	1.06	3.3	125	406	36.7	69.6	5.12264	383.019
1	51	1	63	15.8079	1	1	0	1	1	0	0	0	0	0	0	0	20.47	18.77	0.57	1.3	116	676	30.9	140.6	32.9298	1185.96
1	52	1	61	17.0068	1	1	0	1	1	1	1	1	0	1	0	1	15.43	14.73	0.35	3.9	127	359	36.8	405	42.0857	1025.71
1	53	1	44	24.0569	1	0	0	0	0	0	0	0	0	0	0	0	5.07	2.79	1.69	3.4	149	137	32.4	3.2	1.65089	81.0651
1	54	1	68	20.6905	1	1	0	0	0	1	0	0	1	1	1	0	5.76	3.88	0.73	3	112	252	29	136.7	5.31507	345.205
1	55	1	68	21.9671	1	1	0	0	0	0	1	0	1	1	0	0	5.46	4.23	0.7	4.2	108	179	24.6	11.9	6.04286	255.714
1	57	1	65	24.4898	1	1	0	0	0	0	1	1	1	1	0	0	9.63	8.46	0.62	1.9	114	404	30.4	29.2	13.6452	651.613
1	58	1	58	19.5918	1	1	1	0	0	0	1	1	0	0	0	0	8.91	5.77	1.86	4.4	133	273	34.8	47.3	3.10215	146.774
1	59	1	63	19.3772	1	1	0	1	0	1	1	0	0	0	0	0	17.61	10.43	0.97	4.1	113	85	36.7	10.6	10.7526	87.6289
1	61	1	54	21.2245	1	1	0	0	0	1	1	0	1	1	0	0	15.69	12.3	1.25	4.1	109	417	35.5	269.8	9.84	333.6
1	62	0	84	15.8169	1	1	0	1	0	0	0	0	1	1	0	1	6.32	4.23	1.47	3.2	107	284	28.5	0.4	2.87755	193.197
1	63	1	78	17.301	1	1	0	0	1	1	1	1	1	0	0	1	7	5.77	0.98	3.2	119	212	31.7	228.3	5.88776	216.327
0	64	1	87	21.4844	1	1	0	0	1	1	0	1	0	0	0	0	6.88	3.68	1.94	3.7	119	333	44.1	67.9	1.89691	171.649
0	65	0	81	20.8889	1	1	0	1	0	1	0	0	0	0	0	0	7.38	5.74	0.88	4.1	96	320	40.4	215.1	6.52273	363.636
0	66	1	78	19.721	1	1	0	1	0	1	0	0	0	1	0	0	5.48	2.69	1.85	3.5	120	243	46	84	1.45405	131.351
0	67	1	72	16.5289	1	1	0	1	0	1	0	0	0	0	0	0	6.24	5.6	0.43	5.3	117	232	36	132.3	13.0233	539.535
0	68	0	64	22.8928	1	1	0	0	0	1	0	0	0	1	1	0	6.87	4.5	1.71	4	126	370	31	19.9	2.63158	216.374
0	69	0	36	23.634	0	0	0	1	0	1	0	0	0	0	0	0	6.41	4.62	1.06	4.3	110	345	34.1	3.3	4.35849	325.472
0	70	1	35	20.984	1	1	0	1	1	1	1	1	0	0	0	0	6.22	4.04	0.93	3.5	129	276	38	139.5	4.34409	296.774
0	71	1	67	25.2493	1	1	0	1	0	1	0	0	1	1	1	0	13.68	10.79	2.12	3.9	134	271	35	82.7	5.08962	127.83
0	72	1	77	20.3125	1	1	0	1	0	0	1	0	0	0	0	0	6.16	4.15	0.8	4.4	100	245	32.1	58.2	5.1875	306.25
0	73	1	59	19.5918	1	1	0	0	0	1	1	0	1	0	0	0	9.78	7.38	1.14	4.5	104	433	33.2	86.6	6.47368	379.825
0	74	1	43	17.6471	1	1	0	0	0	1	1	1	0	0	0	0	15.36	12.93	0.98	4.2	81	611	42.4	182.9	13.1939	623.469
0	75	1	81	23.1834	1	1	0	0	1	0	0	0	1	0	1	0	4.44	2.96	1.19	3.5	110	260	30.8	51.7	2.48739	218.487
0	76	1	27	23.3887	1	1	0	0	0	0	1	0	0	0	0	0	10.32	5.42	3.69	4	141	251	31.5	9.7	1.46883	68.0217
0	77	0	76	21.4844	0	0	0	0	0	0	0	0	1	0	0	0	3.05	1.1	1.65	4.5	111	133	40.2	1.3	0.666667	80.6061
0	78	1	48	18.2099	1	1	0	0	0	1	1	1	0	0	0	0	13.34	10.55	1.81	3.7	113	302	38.8	73.4	5.82873	166.851
0	79	1	66	21.6041	1	1	0	1	0	1	0	0	1	0	1	0	7.81	5.8	1.23	4.5	120	184	37.6	125.6	4.71545	149.593
0	80	1	55	20.202	1	1	0	0	0	0	1	1	1	0	0	0	8.18	5.65	1.63	3.1	131	275	42.2	14.8	3.46626	168.712
0	81	0	61	20.7031	1	1	0	1	0	0	0	0	0	0	0	1	7.76	6.39	0.78	3.6	109	226	34.9	59.2	8.19231	289.744
0	83	1	56	21.6049	1	1	1	1	0	0	1	1	1	0	0	0	5.89	4	1.11	2.5	118	238	32.1	11.8	3.6036	214.414
0	84	1	55	21.6333	1	1	0	1	1	1	0	0	0	0	0	1	7.4	4.98	1.4	3.3	120	304	39.6	75.3	3.55714	217.143
0	85	1	18	20.0796	1	1	0	1	0	1	0	0	0	0	0	0	7.43	5.67	1.16	3.9	66	143	26.9	23.2	4.88793	123.276
0	86	1	60	22.8928	1	1	0	0	0	0	1	1	1	1	0	0	8.16	5.28	2.01	5.8	137	164	37.1	13.5	2.62687	81.592
0	87	0	75	22.0741	1	1	0	1	0	0	0	0	0	0	0	1	4.94	2.67	1.54	4.8	117	244	24.8	2.5	1.73377	158.442
0	89	1	61	25.7117	1	1	0	0	0	0	0	1	0	1	0	0	8.59	7.09	0.73	4.5	131	273	32.7	44.5	9.71233	373.973
0	91	1	69	27.6817	0	0	0	0	0	0	1	1	0	1	1	0	14.58	11.57	1.37	3.9	145	175	30.1	10.2	8.44526	127.737
0	92	1	46	23.6614	1	1	0	1	0	1	0	1	0	1	0	0	11.66	7.45	1.98	4.1	122	428	32.2	105.3	3.76263	216.162
0	93	1	67	25.0995	1	1	0	0	0	1	1	0	1	0	0	0	5.98	3.42	1.88	3.2	148	392	32.6	2.1	1.81915	208.511
0	94	0	88	16.4444	1	1	0	0	0	1	0	0	0	0	1	0	6.47	4.24	0.75	5.4	86	140	35.8	54.5	5.65333	186.667
0	96	1	26	23.6713	0	0	0	0	0	0	0	0	0	0	0	0	6.36	3.85	1.76	4.1	143	257	37.5	5.7	2.1875	146.023
0	97	1	52	22.2656	1	1	0	0	1	0	1	1	0	0	0	0	7.87	5.27	1.45	3.4	91	204	43.8	147.8	3.63448	140.69
0	98	1	81	16.6933	1	1	0	1	1	0	0	0	1	1	0	1	9.77	7.75	0.65	3.7	116	339	38.2	219.2	11.9231	521.538
0	100	1	74	16.5289	1	1	0	0	1	0	0	0	1	1	0	0	6.08	4.69	0.71	4.2	110	310	33.9	14.9	6.60563	436.62
0	101	1	73	17.301	1	1	0	1	1	1	1	1	1	0	0	0	7.94	5.76	1.36	3.7	106	330	30.7	104.8	4.23529	242.647
0	102	1	71	23.5556	1	1	0	0	1	0	1	0	1	0	0	0	6.11	4.05	1.46	3.5	119	299	38.1	31.6	2.77397	204.795
0	103	0	82	18.1787	1	1	0	1	0	0	0	0	1	0	1	1	7.91	5.65	1.62	4.2	127	332	28.2	15	3.48765	204.938
0	104	0	43	19.8791	0	0	0	0	0	0	0	0	0	0	0	0	4.92	3.25	1.27	4.3	126	282	31.3	0.6	2.55906	222.047
0	107	1	79	15.5709	1	1	0	1	0	1	0	0	0	0	0	1	4.08	2.54	0.86	3.5	109	319	36.3	46.1	2.95349	370.93
0	108	1	73	23.8751	1	1	0	0	0	0	1	0	0	0	0	0	4.96	3.03	1.51	3.6	129	125	22.9	6.4	2.00662	82.7815
0	110	0	82	21.2279	1	1	0	0	0	0	0	0	0	0	0	0	5.14	3.47	1.33	4.2	108	147	34.7	9.8	2.60902	110.526
0	112	1	77	20	1	1	0	0	0	0	0	1	0	0	0	0	8.12	6.76	0.68	3.4	101	269	42.4	40.2	9.94118	395.588
0	113	1	56	16.1059	1	1	0	1	1	1	0	0	0	0	0	0	6.95	4.85	1.14	3.4	102	600	30.7	95.5	4.25439	526.316
0	115	1	81	16.0156	1	1	0	1	1	0	1	1	1	0	0	0	6.52	5.29	0.59	4.5	97	298	31	31	8.9661	505.085
0	117	1	74	20.4294	1	1	0	0	0	1	1	1	0	0	0	0	5.88	3.67	1.65	5.4	106	152	38.4	10.3	2.22424	92.1212
0	119	1	73	18.3768	1	1	0	1	1	1	1	1	0	0	1	0	4.1	3.07	0.79	4.5	47	114	27.5	1.1	3.88608	144.304
0	120	1	53	15.0597	1	1	0	1	1	1	1	1	1	0	0	0	6.47	3.58	1.86	4.1	111	362	22.2	58.7	1.92473	194.624
0	121	1	70	17.4191	1	1	0	1	0	0	1	1	1	0	0	1	6.18	3.04	1.93	3.8	124	271	37.8	34.6	1.57513	140.415
0	123	1	81	26.6389	1	1	0	0	1	0	1	0	1	1	1	1	6.6	4.23	1.57	3.1	132	128	39.3	2.5	2.69427	81.5287
0	127	1	68	19.6927	0	0	0	0	0	0	0	0	0	1	0	0	6.17	2.36	3.34	4	140	178	38.2	0.7	0.706587	53.2934
0	131	1	83	19.8347	1	1	0	0	0	0	1	1	0	0	0	0	3.94	2.47	0.86	4.9	133	192	43.3	3.2	2.87209	223.256
0	133	1	84	20.7157	1	1	0	1	0	0	0	0	0	0	1	0	3.47	2.33	0.67	4.5	100	192	41.9	89	3.47761	286.567
0	134	1	58	21.8871	0	0	1	0	1	0	1	1	0	0	0	0	6.28	3.52	2.23	2.5	129	142	38.2	3.2	1.57848	63.6771
0	136	1	55	15.5709	1	1	0	1	1	0	1	1	0	0	0	1	3.92	2.37	0.81	4.2	82	500	35	5.6	2.92593	617.284
0	138	1	78	16.4062	1	1	0	0	0	1	1	1	0	1	0	0	4.08	3.34	0.45	4.4	96	191	29.6	47.2	7.42222	424.444
0	139	1	59	17.782	1	1	0	1	1	0	1	1	1	0	0	0	7.59	5.51	0.77	3.3	130	258	27.4	120	7.15584	335.065
0	140	0	87	16.0037	1	1	0	0	1	1	0	1	1	0	1	0	9.16	6.79	1.56	4	88	410	36.3	84.3	4.35256	262.821
